# Supplementary material for: Diverse Genotypes of Cronobacter spp. Associated with Dairy Farm Systems in Jiangsu and Shandong Provinces in China
Source: Foods. 2024 Mar 13;13(6):871. doi: 10.3390/foods13060871 (PMC10969004; doi:10.3390/foods13060871)
Supplement: Supplementary file 1 [file foods-13-00871-s001.zip]

Archive with 1 entries (1 files):
- foods-2843833-supplementary.xlsx
