# Supplementary material for: Diverse Genotypes of Cronobacter spp. Associated with Dairy Farm Systems in Jiangsu and Shandong Provinces in China
Source: Foods. 2024 Mar 13;13(6):871. doi: 10.3390/foods13060871 (PMC10969004; doi:10.3390/foods13060871)
Supplement: Supplementary file 1 [file foods-13-00871-s001.zip › foods-2843833-supplementary.xlsx]

## Sheet: Table S1
Supplementary Table S1 Metadata, the specific information of all samples.
ID code	No. of animals	No. of collected raw milk	No. of collected silage	No. of collected bedding	No. of collected cow feces	Collection time	Collection city	Province
F1	600	30	4	7	7	December 2021	Suqian	Jiangsu
F2	3000	34	4	6	6	May 2022
F3	650	33	6	7	7	December 2021	Yangzhou
F4	580	19	3	5	5	May 2022
F5	200	19	3	4	4	August 2022
F6	500	10	2	3	2	December 2021	Xuzhou
F7	2200	36	4	6	4	March 2023
F8	2800	46	4	6	6	June 2022
F9	550	32	4	6	6	August 2022
F10	700	17	3	5	5	October 2021
F11	300	12	3	4	4	March 2022	Huaian
F12	800	31	4	6	5	August 2023
F13	750	15	3	6	6	December 2021	Taizhou
F14	1300	30	3	6	6	April 2022
F15	5000	44	4	8	8	June 2022
F16	1200	37	4	7	7	May 2022	Lianyungang
F17	400	16	4	5	5	September 2022
F18	6300	44	4	6	6	December 2021	Taizhou
F19	1100	30	4	8	6	July 2022
F20	450	16	3	5	6	September 2022
F21	2800	22	4	6	6	December 2021	Suzhou
F22	3000	29	5	8	8	April 2022
F23	1000	22	4	6	6	July 2023
F24	800	16	4	5	5	October 2022
F25	650	19	4	6	6	June 2022	Nantong
F26	400	9	3	4	4	April 2023	Rizhao	Shandong
F27	1300	42	3	4	4	May 2022	Taian

## Sheet: Table S2
Supplementary Table S2 Information of 139 public Cronobacter strains used in this study.
Species	Strain	Collection_date	Isolation_source	Country	MLST	Genome_accession
sakazakii	107G	2007	Milk powder	China	40	NRLZ00000000
sakazakii	117G	2007	Milk powder	China	40	NRLY00000000
sakazakii	SD45	2011	Human	China	40	RPCB00000000
sakazakii	cro664W	2012	Vegetable	China	40	NRKX00000000
sakazakii	Crono06	2016	Environment	China	40	JAGFJW000000000
sakazakii	Crono08	2016	Environment	China	40	JAGFJY000000000
sakazakii	Crono09	2016	Environment	China	40	JAGFJZ000000000
sakazakii	MOD1_16MP002184	2016	Food	USA	40	PTOO00000000
sakazakii	MOD1_760029	2013	Food	Puerto Rico	40	PTOP00000000
sakazakii	MOD1_KW3	2009	Food	South Korea	40	NITH00000000
sakazakii	CFSAN019582	2014	Environment	USA	40	AAXWFB000000000
sakazakii	CFSAN019576	2014	Environment	USA	40	AAXWFI000000000
sakazakii	FDA1140503-S022-003	2022	Environment	USA	40	ABFKPR000000000
sakazakii	FDA1140503-S022-001	2022	Environment	USA	40	ABFKPL000000000
sakazakii	FDA1140505-S042-008	2022	Environment	USA	40	ABFLEK000000000
sakazakii	FDA1140505-S042-005	2022	Environment	USA	40	ABFLEE000000000
sakazakii	FDA1140505-S042-001	2022	Environment	USA	40	ABFLDO000000000
sakazakii	FDA1140511-S022-001	2022	Environment	USA	40	ABFTLR000000000
sakazakii	CFSAN126164	2022	Environment	USA	40	ABHTCX000000000
sakazakii	Crono-589	2021	Food	China	40	CP080591
sakazakii	CFSAN129046	2022	Environment	USA	40	ABKINP000000000
sakazakii	FDA1168207-S109-003	2023	Environment	USA	40	ABLCBI000000000
sakazakii	SD04	2010	Food	China	144	RPBL00000000
sakazakii	cro109	2011	Vegetable	China	64	NRKP00000000
sakazakii	cro2802A1	2015	Food	China	64	NRML00000000
sakazakii	cro3040W	2015	Vegetable	China	64	NRJO00000000
sakazakii	cro4114A1	2016	Vegetable	China	64	NRKJ00000000
sakazakii	cro4114B1	2016	Vegetable	China	64	NRKI00000000
sakazakii	cro4114B2	2016	Vegetable	China	64	NRKH00000000
sakazakii	cro645A3-1	2012	Vegetable	China	64	NRJW00000000
sakazakii	cro14	2011	Vegetable	China	64	NRJR00000000
sakazakii	MOD1-GK1025B	2016	Environment	Germany	64	CP078106
sakazakii	HE35	2012	Food	China	64	RPBE00000000
sakazakii	Crono01	2016	Environment	China	64	JAGEMS000000000
sakazakii	Crono02	2016	Environment	China	64	JAGEZG000000000
sakazakii	Crono03	2016	Environment	China	64	JAGEZH000000000
sakazakii	Crono05	2016	Environment	China	64	JAGFJV000000000
sakazakii	GK1035	2015	Milk powder	Germany	64	NHQR00000000
sakazakii	GK1326	2017	Environment	Germany	64	NEYH00000000
sakazakii	cro2819A3	2015	Food	China	64	MBSC00000000
sakazakii	MOD1_AS-2	2015	Food	USA	64	PVCH00000000
sakazakii	MOD1_AS-13	2015	Food	USA	64	PVCJ00000000
sakazakii	MOD1_AS-4	2015	Food	USA	64	PVCI00000000
sakazakii	MOD1_AS-15	2015	Food	USA	64	PVCK00000000
sakazakii	MOD1-J172	2008	Food	Jordan	64	NCWD00000000
sakazakii	MOD1-comp11	2017	Environment	USA	64	NHQL00000000
sakazakii	MOD1-comp19	2017	Environment	USA	64	NHQM00000000
sakazakii	MOD1-comp20	2017	Environment	USA	64	NEXY00000000
sakazakii	MOD1-Comp45	2017	Environment	USA	64	NEXZ00000000
sakazakii	MOD1-Comp46	2017	Environment	USA	64	NEYA00000000
sakazakii	MOD1-Comp49	2017	Environment	USA	64	NEYB00000000
sakazakii	MOD1-1121-73	1973	Human	USA	64	MCOD00000000
sakazakii	GK1027	2015	Environment	Germany	64	NHQN00000000
sakazakii	GK1029	2015	Environment	Germany	64	NHQO00000000
sakazakii	GK1030	2015	Environment	Germany	64	NHQP00000000
sakazakii	E772	2017	Food	France	64	NHQS00000000
sakazakii	H169-1-AC	2012	Environment	Switzerland	64	NHTV00000000
sakazakii	MOD1-comp53b	2017	Environment	USA	64	NEYC00000000
sakazakii	MOD1_GK1327	2015	Environment	Germany	64	JADKOQ000000000
sakazakii	FDA1024695-210-001	2017	Environment	USA	64	AAXVWI000000000
sakazakii	wls2261	2018	Food	Singapore	64	SSKR00000000
sakazakii	wls2258	2018	Milk powder	Singapore	64	SSKU00000000
sakazakii	wls2260	2018	Food	Argentina	64	SSKS00000000
sakazakii	wls2204	2018	Milk powder	Singapore	64	SSLM00000000
sakazakii	wls2195	2018	Food	China	64	SSLQ00000000
sakazakii	CFSAN127952	2022	Environment	USA	64	ABJAFQ000000000
sakazakii	CFSAN129062	2022	Environment	USA	64	ABKIXP000000000
sakazakii	CFSAN129400	2022	Environment	USA	64	ABKJWN000000000
malonaticus	cro530C3	2012	Vegetable	China	60	NRNE00000000
malonaticus	cro645W	2012	Vegetable	China	60	NRMS00000000
malonaticus	cro745W	2012	Vegetable	China	60	NRMR00000000
malonaticus	cro914W	2012	Vegetable	China	60	NRMY00000000
malonaticus	cro931C1	2012	Vegetable	China	60	NRMX00000000
malonaticus	cro913A2	2012	Vegetable	China	60	NRMP00000000
malonaticus	cro863C2	2012	Vegetable	China	60	NRNA00000000
malonaticus	HB03	2014	Human	China	60	LGRM00000000
malonaticus	MOD1-Md99g	2012	Insect	USA	60	MSAF00000000
malonaticus	cro3263A1	2015	Food	China	7	NRMM00000000
malonaticus	cro1410A1	2013	Food	China	7	NRNM00000000
malonaticus	cro4164A3	2016	Vegetable	China	7	NRNF00000000
malonaticus	cro965A1	2012	Vegetable	China	7	NRNI00000000
malonaticus	BJ15	2013	Human	China	7	RPBB00000000
malonaticus	LMG23826	2007	Human	USA	7	CP013940
malonaticus	SD16	2010	Environment	China	7	RPBO00000000
malonaticus	MOD1-Md27g	2012	Insect	USA	7	MSAD00000000
malonaticus	MOD1-Md25g	2012	Insect	USA	7	MSAC00000000
malonaticus	SD26	2010	Environment	China	7	RPBR00000000
sakazakii	FDA1184729-S001-004	2022	Environment	USA	8	ABFNIZ000000000
sakazakii	FDA1184729-S001-001	2022	Environment	USA	8	ABFNIV000000000
sakazakii	FDA1186618-S001-001	2022	Milk powder	USA	8	ABFONO000000000
sakazakii	FDA1184729-S001-003	2022	Environment	USA	8	ABFNIY000000000
sakazakii	FDA1184729-S001-002	2022	Environment	USA	8	ABFNIU000000000
sakazakii	FDA1186618-S006-001	2022	Milk powder	USA	8	ABFONH000000000
sakazakii	FDA1186618-S003-001	2022	Milk powder	USA	8	ABFONF000000000
sakazakii	FDA1186618-S004-001	2022	Milk powder	USA	8	ABFONI000000000
sakazakii	FDA1185607-S001-003	2022	Milk powder	USA	8	ABFRDS000000000
sakazakii	FDA1185607-S001-001	2022	Milk powder	USA	8	ABFRDT000000000
sakazakii	FDA1185607-S001-002	2022	Milk powder	USA	8	ABFRDU000000000
sakazakii	wls2693	2018	Unknow	China	8	SSKQ00000000
sakazakii	wls2222	2018	Unknow	China	8	SSLD00000000
sakazakii	wls2207	2018	Human	USA	8	SSLL00000000
sakazakii	MOD1-Md33g	2012	Insect	USA	8	MSAI00000000
sakazakii	cro611A3	2012	Food	China	8	NRMC00000000
sakazakii	MOD1-Md33s	2012	Insect	USA	8	MRXD00000000
sakazakii	cro360W	2013	Food	China	8	MBRQ00000000
sakazakii	cro1611A1-1	2013	Food	China	8	MBRW00000000
sakazakii	cro1537W	2013	Food	China	8	MBRX00000000
sakazakii	cro2810A3	2015	Food	China	8	MBSB00000000
sakazakii	cro1609A1-1	2013	Food	China	8	MBRN00000000
sakazakii	MOD1_Jor44		Food	Jordan	8	PVCC00000000
sakazakii	MOD1_Jor151		Food	Jordan	8	PVMW00000000
sakazakii	cro1489B1	2013	Food	China	8	NRMA00000000
sakazakii	cro1509W	2013	Food	China	8	NRMK00000000
sakazakii	cro1539A1-2	2013	Food	China	8	NRMH00000000
sakazakii	cro1813C3	2013	Vegetable	China	8	NRKA00000000
sakazakii	cro2991B3	2015	Vegetable	China	23	NRKM00000000
sakazakii	LN01	2006	Food	China	23	RPBF00000000
sakazakii	cro4191B1-2	2016	Vegetable	China	23	NRKG00000000
sakazakii	cro4215W	2016	Vegetable	China	23	NRKF00000000
sakazakii	MOD1_LR654	2005	Food	USA	23	PTPA00000000
sakazakii	467G	2007	Milk powder	China	21	NRLT00000000
sakazakii	MOD1_LR641	2005	Food	USA	21	PVCQ00000000
sakazakii	MOD1_LR702	2004	Milk powder	USA	21	PVDG00000000
sakazakii	AH02	2012	Food	China	21	RPAZ00000000
sakazakii	MOD1_Jor183	2008	Food	Jordan	21	NITN00000000
sakazakii	FDA85733384	2014	Environment	USA	21	ABGRXC000000000
sakazakii	CS-42	2006	Human	Canada	21	QISG00000000
sakazakii	CS-67	2006	Food	Canada	21	QIRK00000000
sakazakii	MOD1_GK1352	2015	Environment	Germany	21	JADKON000000000
sakazakii	460G	2007	Milk powder	China	17	NRLV00000000
sakazakii	491G	2007	Milk powder	China	17	NRLO00000000
sakazakii	MOD1_5-20G	2011	Food	South Korea	17	NITL00000000
sakazakii	MOD1_5-21G	2011	Food	South Korea	17	NIXM00000000
sakazakii	MOD1_GK1516	2015	Environment	Germany	17	JADKNU000000000
sakazakii	2022N-4029	2022	Human	USA	17	ABJBQA000000000
sakazakii	CFSAN129045	2022	Environment	USA	17	ABKIMX000000000
sakazakii	MEZCS99	2018	Food	South Africa	3	JAJNNJ000000000
sakazakii	MOD1_16MP002185	2016	Food	USA	3	PTON00000000
sakazakii	MOD1_Jor146	2008	Food	Jordan	3	PVMV00000000
